# Supplementary material for: Functional ultrasound neuroimaging reveals mesoscopic organization of saccades in the lateral intraparietal area
Source: Nat Commun. 2025 Oct 1;16:8752. doi: 10.1038/s41467-025-63826-z (PMC12488887; doi:10.1038/s41467-025-63826-z)
Supplement: Supplementary file 7 — Source Data [file 41467_2025_63826_MOESM7_ESM.xlsx]

## Sheet: Fig 3B
	Trial averaged activity
	Time relative to cue onset (s)	-4.419	-3.419	-2.419	-1.419	-0.419	0.581	1.581	2.581	3.581	4.581	5.581	6.581	7.581	8.581	9.581	10.581	11.581	12.581	13.581
ROI1	Direction 0° mean	11.6986	9.69774	12.9356	12.6492	0.0299943	-0.0299943	5.71812	8.24885	18.6767	20.0155	20.3758	17.8636	19.7245	24.2798	23.6749	13.2161	10.2923	13.0292	12.6756
	Direction 0° SEM	1.93641	1.74885	2.30604	1.83361	0.893461	0.893461	1.72352	1.57928	1.58736	1.77164	1.86919	1.75326	1.84637	1.75336	1.9774	2.54709	1.66677	1.82599	1.89486
	Direction 45° mean	10.7336	7.43113	8.33304	7.89968	1.78839	-1.78839	2.45224	5.06943	17.4859	17.9195	14.5973	14.9306	16.7677	21.9654	25.8008	12.3	10.1484	10.1371	8.88704
	Direction 45° SEM	2.12946	1.87999	2.08559	1.83078	0.774791	0.774791	1.61768	1.61501	2.66132	2.17736	1.89377	1.7614	1.5453	2.32092	3.79844	2.75782	2.10176	1.90541	2.98943
	Direction 90° mean	11.8488	8.59324	10.4043	9.72648	0.360447	-0.360447	3.49284	10.4881	16.0214	13.4326	10.8614	6.3357	13.1952	26.8109	20.3795	13.0663	12.2118	8.87585	10.9091
	Direction 90° SEM	2.24056	1.85731	1.67543	1.77988	0.920384	0.920384	1.44544	2.7113	1.98236	1.54135	1.7134	1.60155	1.35402	7.2084	2.54907	2.65434	1.70972	1.33212	3.05525
	Direction 135° mean	11.3134	11.9446	13.4401	7.58606	0.633933	-0.633933	4.03951	7.73609	10.6638	9.20152	1.89689	2.37262	7.71015	17.8383	22.746	9.51995	7.85704	8.69	9.0788
	Direction 135° SEM	1.98248	2.28365	2.32626	1.64754	0.837189	0.837189	1.39406	1.87013	2.03612	1.76041	1.48558	1.7604	1.7226	2.80091	3.43103	2.50533	2.31585	2.16455	1.95676
	Direction 180° mean	9.69626	12.8014	14.3409	8.51843	-0.776359	0.776359	6.61647	9.16318	9.76096	9.18947	3.22416	6.3435	8.4096	15.7259	22.7389	13.5294	8.7953	13.0459	10.4038
	Direction 180° SEM	1.55791	3.67015	1.79754	1.45386	0.823101	0.823101	1.86755	1.64875	1.54504	2.13706	1.77924	1.57398	1.73701	1.7276	3.14392	2.0724	1.92189	1.92032	1.82592
	Direction -135° mean	10.3367	11.0529	15.0057	7.27784	1.58151	-1.58151	6.20292	9.37783	11.877	8.39672	4.50882	4.91623	6.15836	15.1966	15.612	13.1638	7.48075	8.2028	7.66357
	Direction -135° SEM	1.48491	1.68223	1.92675	1.41005	0.807033	0.807033	1.66957	2.01585	1.54189	1.43543	1.39866	1.56275	1.44276	2.36519	1.5884	2.0027	1.84155	1.75372	1.44108
	Direction -90° mean	10.0799	8.63661	12.6751	9.51614	1.3912	-1.3912	3.63894	9.28941	16.0736	15.9384	11.4024	9.35702	10.992	15.2871	22.8201	14.5689	12.7885	14.6819	11.9737
	Direction -90° SEM	1.88349	2.01704	2.06263	1.72447	0.937173	0.937173	1.60161	1.59543	2.39116	1.79363	1.31127	3.31161	1.58635	1.92258	2.70242	2.36903	2.57408	3.25575	1.96577
	Direction -45° mean	9.76573	11.6947	10.2635	7.81416	0.109117	-0.109117	3.16966	5.17255	16.6142	23.0088	22.1105	16.9781	18.4181	25.2755	27.438	19.2737	15.6418	14.5751	13.9164
	Direction -45° SEM	1.82567	2.6192	2.07	1.95604	1.09305	1.09305	1.61197	1.62226	1.93465	2.26998	3.10996	1.79693	2.00152	2.35191	2.90649	3.3279	2.58255	2.43494	2.29793
ROI2	Direction 0° mean	1.89314	6.33522	6.51686	5.11741	-0.28307	0.28307	-0.777503	-4.58915	-4.47028	-9.26431	-11.0635	-9.49916	-9.22602	-11.4745	-12.728	-13.5206	-9.83183	-5.68697	-2.09329
	Direction 0° SEM	1.40768	1.56698	1.55803	1.43132	0.577487	0.577487	0.914537	1.19191	1.13204	1.2464	1.18169	1.11158	1.13232	1.29926	1.18461	1.33967	1.48698	1.34644	1.39673
	Direction 45° mean	1.55875	3.63616	6.24666	6.33933	1.44627	-1.44627	-0.845627	-0.854767	7.59765	6.01706	2.65472	5.80831	5.68288	3.27678	-6.07603	-8.8076	-5.65783	-2.60354	0.410705
	Direction 45° SEM	1.9417	1.60021	1.7544	1.64252	0.733493	0.733493	1.22313	1.48687	1.49675	1.63646	1.40469	1.45278	1.32258	1.83766	1.8147	1.29003	1.53528	1.93762	1.83511
	Direction 90° mean	4.71042	2.64057	5.43209	3.87712	0.357814	-0.357814	0.556913	4.01241	12.8614	11.5318	11.3705	11.1563	13.8533	11.0201	0.804929	-3.10139	-0.79107	2.43938	5.35526
	Direction 90° SEM	1.38307	1.35041	1.33845	1.21812	0.62704	0.62704	1.21173	1.47831	1.22603	1.31768	1.37589	1.38222	1.3403	1.77656	1.96528	1.30829	1.51169	1.51443	1.66122
	Direction 135° mean	5.45739	4.85122	5.04818	2.58245	1.87538	-1.87538	0.5419	-0.371521	0.0451205	-2.29246	-5.70496	-6.8928	-5.24073	-4.25974	-8.48041	-10.0421	-7.61909	-1.79825	1.88528
	Direction 135° SEM	1.69757	1.76528	1.49679	1.27463	0.725443	0.725443	1.32626	1.41922	1.38263	1.36641	1.24438	1.33	1.40029	1.3405	1.39223	1.45678	1.43137	1.38484	1.52369
	Direction 180° mean	5.83877	5.59933	5.482	2.88187	-0.0158822	0.0158822	-0.527482	-3.01241	-4.98071	-2.61043	-6.43956	-7.43661	-4.84878	-4.78113	-4.17899	-3.85345	-4.27124	2.6672	4.53086
	Direction 180° SEM	1.5039	1.67042	1.51242	1.01175	0.643791	0.643791	1.48642	1.13768	0.917635	1.46898	1.13777	1.10292	1.32892	1.4325	1.25122	1.44691	1.54527	1.46726	1.63822
	Direction -135° mean	4.49159	6.21459	6.1152	4.92051	0.432567	-0.432567	0.418875	0.76582	-2.15535	-4.59012	-4.33437	-6.61063	-8.50161	-4.93149	-3.14223	-0.0325654	-0.474469	0.00363979	3.6623
	Direction -135° SEM	1.20487	1.50887	1.81183	1.22846	0.630221	0.630221	1.26529	1.39972	1.25946	1.17593	1.32762	1.04072	1.15645	1.41755	1.26215	1.23739	1.33101	1.55313	1.65058
	Direction -90° mean	2.71315	4.22932	5.5148	3.66468	0.0410015	-0.0410015	-0.646405	-0.566575	-3.11641	-6.6842	-7.25794	-8.3892	-5.7057	-5.6847	-4.5212	-2.79244	-2.8927	0.285942	1.56976
	Direction -90° SEM	1.49574	1.47707	1.30156	1.45113	0.656341	0.656341	1.16692	1.28265	1.0385	1.1686	1.22456	1.21792	1.37978	1.47965	1.29013	1.3375	1.27179	1.55385	1.411
	Direction -45° mean	5.79935	6.33863	6.87707	5.11263	-0.853038	0.853038	1.37558	-3.97325	-8.00232	-10.0158	-12.3957	-10.2382	-10.0275	-12.1756	-10.5795	-8.34019	-6.68612	-2.8854	0.974622
	Direction -45° SEM	1.43573	1.5908	1.53018	1.43101	0.685716	0.685716	1.10683	1.4384	0.915782	1.03294	1.10324	1.24804	1.42442	1.19007	1.32397	1.35106	1.31586	1.44085	1.42561
ROI3	Direction 0° mean	-0.15164	0.496917	3.85549	4.38605	0.0970389	-0.0970389	-1.32551	-2.63079	-4.22167	-3.60846	-2.26906	-3.59946	-0.529254	0.513232	4.54957	0.852305	-5.82404	-3.46406	-2.00524
	Direction 0° SEM	1.33309	1.2005	1.4975	1.31467	0.768101	0.768101	1.4059	1.24717	1.30173	1.34241	1.43391	1.24801	1.62438	1.28825	1.43019	1.41497	1.3463	1.26598	1.41508
	Direction 45° mean	-1.18629	2.64866	3.48874	4.44733	1.18403	-1.18403	-2.18634	-3.74447	-1.13933	-1.13016	-2.81996	-2.42957	0.164994	5.69096	7.96709	2.41697	-1.56462	-3.35618	1.51407
	Direction 45° SEM	1.73297	1.5966	1.92318	1.51969	0.788941	0.788941	1.22063	1.40868	1.65099	1.49124	1.47638	1.5706	1.53592	1.66338	1.79765	2.02294	1.78123	1.73267	1.94161
	Direction 90° mean	2.65655	3.66484	4.89242	4.98556	0.79645	-0.79645	0.349248	1.06513	-0.635667	0.866819	-0.0159786	1.15533	3.35512	9.331	8.75879	4.57221	1.22877	0.164031	0.877066
	Direction 90° SEM	1.64178	1.52865	1.6303	1.5222	0.631969	0.631969	1.04647	1.42483	1.47094	1.24095	1.50349	1.43676	1.54242	1.73947	1.57472	1.62974	1.47514	1.29605	1.50552
	Direction 135° mean	2.67735	1.99182	4.31238	1.27846	1.05872	-1.05872	-0.972328	-0.810018	-2.59674	-0.243101	-0.629528	-3.24228	1.89416	5.17489	5.65409	0.949213	-2.43748	-3.14495	-2.77493
	Direction 135° SEM	2.1142	1.81332	1.9054	1.37299	0.730457	0.730457	1.25289	1.22423	1.58454	1.39604	1.29022	1.43762	1.71222	2.08276	1.85013	1.81158	1.67213	1.57299	1.61892
	Direction 180° mean	1.89574	5.98532	5.68549	3.62821	0.320079	-0.320079	-0.643095	-1.25815	-0.0688768	1.2244	-1.02284	-0.358937	2.80884	5.05866	7.21753	3.02122	-2.20342	-0.657984	0.843151
	Direction 180° SEM	1.40107	1.51973	1.38112	1.37812	0.784339	0.784339	1.17989	1.28356	1.35208	1.43442	1.34073	1.27253	1.45043	1.42122	1.73228	1.6993	1.55157	1.49251	1.53281
	Direction -135° mean	1.65921	2.33368	5.50294	3.2952	0.973184	-0.973184	0.144332	1.99472	-1.59734	-3.4023	-3.02481	-0.0916112	-1.76234	2.76105	1.84815	-1.68896	-2.04629	-1.99552	-2.72128
	Direction -135° SEM	1.58526	1.60531	1.28145	1.26301	0.697402	0.697402	1.17368	1.55878	0.964572	1.31435	1.25206	1.16483	1.19413	1.5216	1.36552	1.43003	1.47529	1.49185	1.42112
	Direction -90° mean	0.117142	0.398218	3.27036	3.61584	1.21745	-1.21745	-1.22195	-0.615605	-0.975512	-2.05818	-2.88072	-4.68916	-1.79177	2.61229	5.70433	0.724742	-1.41983	-0.622267	-2.24042
	Direction -90° SEM	1.2685	1.48198	1.33645	1.25876	0.664041	0.664041	1.15158	1.26556	1.12483	1.33594	1.28621	1.24905	1.5649	1.43635	1.36591	1.76228	1.39593	1.45525	1.60986
	Direction -45° mean	2.44863	4.71888	4.86876	5.05884	0.689973	-0.689973	-0.399845	-1.53847	-0.955379	-2.53534	-2.50724	-1.65747	-0.0206573	0.611454	7.27236	3.19996	-0.331727	-0.48491	1.18679
	Direction -45° SEM	1.24698	1.53011	1.39661	1.36491	0.70326	0.70326	1.25198	1.18981	1.31096	1.32377	1.24529	1.53565	1.56631	1.50728	1.56753	1.72011	1.54264	1.62465	1.64054

## Sheet: Fig 3C
	ROI preferred direction
	Direction (rad)	0	0.785398	1.5708	2.35619	3.14159	3.92699	4.71239	5.49779
ROI1	Change in CBV	20.0155	17.9195	13.4326	9.20152	9.18947	8.39672	15.9384	23.0088
	SEM	1.77164	2.17736	1.54135	1.76041	2.13706	1.43543	1.79363	2.26998
ROI2	Change in CBV	-9.26431	6.01706	11.5318	-2.29246	-2.61043	-4.59012	-6.6842	-10.0158
	SEM	1.2464	1.63646	1.31768	1.36641	1.46898	1.17593	1.1686	1.03294
ROI3	Change in CBV	-3.60846	-1.13016	0.866819	-0.243101	1.2244	-3.4023	-2.05818	-2.53534
	SEM	1.34241	1.49124	1.24095	1.39604	1.43442	1.31435	1.33594	1.32377

## Sheet: Fig 3E
	Time averaged activity
	Time relative to cue onset (s)	-3.298	-2.298	-1.298	-0.298	0.702	1.702	2.702	3.702	4.702	5.702	6.702	7.702	8.702	9.702	10.702	11.702
ROI1	Direction 0° mean	13.9403	10.5366	6.89836	2.00187	-2.00187	-3.1548	3.85265	10.9924	13.4441	16.3501	19.537	20.2099	16.1779	14.8519	14.8739	11.774
	Direction 0° SEM	1.94604	1.58741	1.24798	0.668889	0.668889	1.32905	1.7088	1.73626	1.71739	1.98759	2.07165	1.81862	1.38779	1.69964	1.69635	1.92059
	Direction 45° mean	7.83772	5.97665	5.43914	0.0986121	-0.0986121	-2.50037	-2.37427	3.07635	7.59199	11.2525	11.2133	11.5016	9.59413	12.0202	7.61195	4.04761
	Direction 45° SEM	1.94202	1.83817	1.58129	0.770247	0.770247	1.48988	1.68353	1.63748	1.93536	1.80363	1.78538	1.71148	1.75581	1.90028	1.63968	1.34567
	Direction 90° mean	11.2811	8.12911	4.49897	1.79546	-1.79546	-1.43144	1.20786	4.98733	8.99532	10.8092	9.92131	10.06	11.7666	9.99051	8.6856	7.25979
	Direction 90° SEM	1.97185	2.04089	1.47014	0.7149	0.7149	1.59937	1.90075	1.95182	2.05717	2.22056	1.94333	1.89858	1.91314	1.8639	1.82864	1.81521
	Direction 135° mean	9.29357	6.62836	7.06013	1.48286	-1.48286	-1.7487	0.175651	4.79329	4.60099	4.54645	3.11092	4.017	5.47961	6.35568	6.89761	9.28124
	Direction 135° SEM	2.04968	1.83983	1.63905	0.706946	0.706946	1.57285	1.93707	2.05708	2.10825	1.82393	1.56383	1.83312	1.74685	1.7131	1.95066	2.18576
	Direction 180° mean	12.3428	9.54201	6.73457	1.27461	-1.27461	1.08102	0.820389	6.12998	7.66745	4.46228	4.09652	6.24573	9.45587	9.01345	11.2334	7.94594
	Direction 180° SEM	2.13367	2.09126	1.64169	0.746569	0.746569	1.6539	1.36887	1.80988	1.92637	1.80096	1.90333	1.8633	1.58485	1.75353	1.98572	1.76583
	Direction -135° mean	11.8305	7.78338	5.66279	2.3777	-2.3777	-1.12213	-0.0728472	3.9741	5.82765	6.37845	2.69765	5.54401	5.259	7.54077	7.87802	8.88798
	Direction -135° SEM	1.78883	1.79132	1.55987	0.755499	0.755499	1.26586	1.92139	1.75917	1.83498	1.6881	1.69317	1.61536	1.58543	1.37008	1.54448	1.73558
	Direction -90° mean	10.0098	8.14524	6.61352	2.28897	-2.28897	-1.53775	-0.373683	5.89135	7.01942	6.72237	6.10373	7.21893	9.01166	8.99889	11.3048	9.53415
	Direction -90° SEM	1.82922	1.74715	1.67514	0.761338	0.761338	1.29948	1.64078	1.71307	1.76899	1.80813	1.72948	1.99382	1.57564	1.61744	1.95015	1.89719
	Direction -45° mean	11.6995	9.88707	4.01383	2.09113	-2.09113	-0.541717	-0.331667	7.70409	11.5919	15.6762	12.8963	14.4444	13.5871	12.9548	11.7738	10.6762
	Direction -45° SEM	1.93622	1.69005	1.37024	0.655133	0.655133	1.09567	1.55999	1.65387	1.60493	1.87012	1.81554	1.72499	1.51674	1.57139	1.67146	2.1578
ROI2	Direction 0° mean	5.84046	5.82793	6.22242	2.67843	-2.67843	-4.02018	-3.04109	0.545704	0.720652	1.25993	0.396418	3.48539	8.96815	7.46158	7.30826	6.99214
	Direction 0° SEM	1.1155	1.11822	0.932308	0.424935	0.424935	0.890812	0.856595	0.921227	1.06502	1.10218	0.969767	1.10202	1.09553	1.12626	1.20472	1.19186
	Direction 45° mean	1.93679	2.55416	2.81362	0.987195	-0.987195	-3.47451	-3.52331	2.72703	4.12031	5.63823	6.75299	8.12243	12.4602	10.1744	5.6747	4.89626
	Direction 45° SEM	1.32848	1.19664	0.948207	0.470729	0.470729	0.894559	1.1044	1.34472	1.40297	1.29257	1.03715	1.11318	1.06532	1.14688	1.00157	1.26946
	Direction 90° mean	5.19186	4.31656	5.51093	2.45974	-2.45974	-3.81528	-1.89331	5.05126	4.94673	8.91051	8.87163	11.2725	15.7215	11.8562	10.3066	9.39058
	Direction 90° SEM	1.10282	1.06198	0.900043	0.43958	0.43958	0.76915	1.11271	1.09544	1.15614	1.37323	1.24454	1.42122	1.37625	1.24958	1.2995	1.12289
	Direction 135° mean	4.01389	4.4351	4.42131	1.78663	-1.78663	-2.58783	-3.22787	1.23767	-1.09242	-2.54632	-2.5863	-1.43504	4.85487	3.24505	3.60535	4.23579
	Direction 135° SEM	1.20619	1.22164	1.07297	0.351026	0.351026	0.867794	0.941718	0.891371	0.977396	1.02408	0.942159	1.019	1.0362	1.14338	1.12258	1.16717
	Direction 180° mean	5.0214	4.87923	5.64664	1.98089	-1.98089	-2.97238	-2.18858	-0.639776	-1.06793	-2.45851	-3.3544	-1.8242	3.75876	3.50658	3.13915	2.53523
	Direction 180° SEM	1.10004	1.01328	0.817829	0.430832	0.430832	0.815306	0.829513	0.939632	0.969545	0.931874	0.841333	0.869145	0.848306	0.975481	1.01964	1.10243
	Direction -135° mean	4.2154	3.75306	4.01485	2.90823	-2.90823	-3.3758	-3.75133	-1.4358	-0.288701	-1.82598	-3.40192	-1.78032	3.17763	3.43761	2.81171	3.43951
	Direction -135° SEM	1.26172	1.18368	1.02218	0.42354	0.42354	0.888986	1.02011	1.12666	1.19533	1.23781	1.22589	1.13257	1.13088	1.2434	1.07189	1.1339
	Direction -90° mean	3.08211	1.32627	4.01747	1.63313	-1.63313	-4.11232	-4.67223	-2.81879	-2.34444	-2.71577	-4.05496	-2.40651	3.92183	2.8522	2.60239	2.32751
	Direction -90° SEM	0.879207	0.997237	0.962857	0.368369	0.368369	0.90671	1.01871	0.965787	1.12674	0.990313	1.18481	1.01866	1.13773	0.969641	0.973654	1.03859
	Direction -45° mean	5.71009	4.09767	3.88146	2.28538	-2.28538	-3.77767	-1.82699	0.310946	1.07543	-0.185579	-3.04992	-0.19417	6.42815	6.23435	4.75909	4.65052
	Direction -45° SEM	1.24214	1.02795	0.760641	0.405682	0.405682	0.842843	0.906798	0.9665	0.9605	1.06242	1.0377	1.06938	0.98798	1.02259	1.00816	0.940909
ROI3	Direction 0° mean	1.89697	0.61198	0.927083	0.262312	-0.262312	-1.30911	-0.884951	-0.357118	1.23195	1.12843	0.150664	0.991205	3.34181	3.28408	2.0307	1.15634
	Direction 0° SEM	0.749203	0.642366	0.566305	0.265651	0.265651	0.504872	0.573124	0.609243	0.628992	0.558449	0.614628	0.585852	0.629346	0.630556	0.56683	0.518416
	Direction 45° mean	-0.0755565	-0.125438	-0.387063	-0.265038	0.265038	-0.958963	-0.98277	-0.445222	0.410345	-0.0542578	-0.654001	0.821332	3.38953	3.69942	1.16191	0.515746
	Direction 45° SEM	0.763657	0.6346	0.522085	0.305014	0.305014	0.580559	0.670098	0.679868	0.745959	0.680289	0.527297	0.514916	0.647276	0.525637	0.5787	0.541964
	Direction 90° mean	0.815571	0.664865	0.503575	0.172589	-0.172589	-0.471668	-0.688904	0.357002	0.935269	1.56517	1.1168	1.17949	3.62965	2.86819	1.51638	1.35381
	Direction 90° SEM	0.641651	0.696624	0.542049	0.226757	0.226757	0.562329	0.642494	0.6809	0.739937	0.626705	0.638105	0.654075	0.707208	0.713971	0.651305	0.642892
	Direction 135° mean	1.38116	1.14017	0.989266	-0.370595	0.370595	-0.153955	-0.644523	0.466387	1.20979	0.594115	0.0633692	-0.602294	2.78431	2.81615	1.73214	0.0784529
	Direction 135° SEM	0.581715	0.540308	0.582537	0.257386	0.257386	0.490605	0.572451	0.628842	0.514551	0.585548	0.65237	0.584505	0.630333	0.589151	0.498679	0.648211
	Direction 180° mean	1.6171	0.916925	1.36661	0.382247	-0.382247	-0.912999	-0.471391	1.21754	2.05395	1.70516	1.32948	1.06068	4.1866	3.75717	2.02221	0.806629
	Direction 180° SEM	0.544381	0.550361	0.484767	0.285826	0.285826	0.455045	0.497414	0.495649	0.550459	0.534334	0.558827	0.582702	0.624439	0.655328	0.59799	0.500691
	Direction -135° mean	1.41755	0.256917	0.00277058	0.291404	-0.291404	-0.460504	-1.39585	-0.143943	1.1395	1.61453	0.820528	0.861477	3.05502	3.66144	1.53095	1.12132
	Direction -135° SEM	0.779541	0.613087	0.493169	0.305808	0.305808	0.524172	0.605352	0.685244	0.68209	0.704764	0.620034	0.555026	0.604006	0.594945	0.62207	0.511137
	Direction -90° mean	0.94148	0.0216757	0.394261	-0.0152162	0.0152162	-1.04542	-0.878426	0.558819	1.05162	0.613611	0.142465	1.02953	3.99968	2.97294	1.71274	1.46822
	Direction -90° SEM	0.560114	0.558306	0.553555	0.264151	0.264151	0.572273	0.576137	0.523634	0.622197	0.580081	0.525052	0.580574	0.648878	0.533171	0.610969	0.555951
	Direction -45° mean	1.3766	0.808166	0.53733	0.182889	-0.182889	-0.956458	-0.530113	0.726583	1.41074	1.58646	0.115529	0.780236	3.53211	4.11881	2.76344	1.72522
	Direction -45° SEM	0.686622	0.686464	0.55752	0.272854	0.272854	0.518327	0.559526	0.648111	0.519157	0.65527	0.633364	0.561757	0.551354	0.627973	0.544388	0.625341

## Sheet: Fig 3F
	ROI preferred direction
	Direction (rad)	0	0.785398	1.5708	2.35619	3.14159	3.92699	4.71239	5.49779
ROI1	Change in CBV	10.9924	3.07635	4.98733	4.79329	6.12998	3.9741	5.89135	7.70409
	SEM	1.73626	1.63748	1.95182	2.05708	1.80988	1.75917	1.71307	1.65387
ROI2	Change in CBV	0.545704	2.72703	5.05126	1.23767	-0.639776	-1.4358	-2.81879	0.310946
	SEM	0.921227	1.34472	1.09544	0.891371	0.939632	1.12666	0.965787	0.9665
ROI3	Change in CBV	-0.357118	-0.445222	0.357002	0.466387	1.21754	-0.143943	0.558819	0.726583
	SEM	0.609243	0.679868	0.6809	0.628842	0.495649	0.685244	0.523634	0.648111

## Sheet: Fig 4A
Decoding performance
Time relative to cue onset (s)	-4.298	-3.298	-2.298	-1.298	-0.298	0.702	1.702	2.702	3.702	4.702	5.702	6.702	7.702	8.702	9.702	10.702
Percent Correct Mean	12.6838	13.4438	13.5283	12.7505	12.7505	13.4058	14.9362	25.777	30.4029	38.6617	42.5651	45.0368	48.7985	54.1353	50.7463	50.4655
Percent Correct pvalue	0.512807	0.339264	0.294281	0.487193	0.487193	0.294281	0.0623196	1.11022e-16	0	0	0	0	0	0	0	0
Angular error Mean	1.5241	1.53117	1.52834	1.49296	1.53259	1.49721	1.50712	1.13211	0.984932	0.861815	0.768417	0.683509	0.600016	0.573128	0.59294	0.600016
Angular error SEM	0.0397867	0.0407224	0.0413528	0.0403502	0.0400542	0.0392304	0.0415699	0.0394781	0.0372378	0.0371182	0.0351469	0.0328735	0.0305787	0.031464	0.0308593	0.0310345
Angular error pvalue	0.12988	0.17028	0.15309	0.02916	0.17948	0.03706	0.06253	0	0	0	0	0	0	0	0	0

## Sheet: Fig 4B
		Confusion Matrix
True Class	135	13	3	2	1	0	2	15	15	1
	90	2	52	7	0	0	0	0	0	0
	45	0	11	37	1	0	1	0	0	0
	0	0	0	1	39	20	1	0	1	0
	-45	0	0	0	8	44	0	4	2	0
	-90	0	2	0	0	12	21	24	1	2
	-135	2	1	0	1	0	2	41	14	0
	180	4	0	0	1	0	1	33	23	0
		135	90	45	0	-45	-90	-135	180	Center
		Predicted class

## Sheet: Fig 4D
Decoding performance
Time relative to cue onset (s)	-4.298	-3.298	-2.298	-1.298	-0.298	0.702	1.702	2.702	3.702	4.702	5.702	6.702	7.702	8.702	9.702	10.702
Percent Correct Mean	12.6838	13.4438	13.5283	12.7505	12.7505	13.4058	14.9362	25.777	30.4029	38.6617	42.5651	45.0368	48.7985	54.1353	50.7463	50.4655
Percent Correct pvalue	0.512807	0.339264	0.294281	0.487193	0.487193	0.294281	0.0623196	1.11022e-16	0	0	0	0	0	0	0	0
Angular error Mean	1.5241	1.53117	1.52834	1.49296	1.53259	1.49721	1.50712	1.13211	0.984932	0.861815	0.768417	0.683509	0.600016	0.573128	0.59294	0.600016
Angular error SEM	0.0397867	0.0407224	0.0413528	0.0403502	0.0400542	0.0392304	0.0415699	0.0394781	0.0372378	0.0371182	0.0351469	0.0328735	0.0305787	0.031464	0.0308593	0.0310345
Angular error pvalue	0.12988	0.17028	0.15309	0.02916	0.17948	0.03706	0.06253	0	0	0	0	0	0	0	0	0

## Sheet: Fig 4E
		Confusion Matrix
True Class	135	19	5	1	2	1	4	18	17	1
	90	11	35	17	1	1	1	1	0	2
	45	0	6	60	4	0	0	0	0	0
	0	1	3	18	35	9	2	0	0	2
	-45	0	1	0	5	33	18	11	0	2
	-90	2	1	0	1	10	26	22	3	4
	-135	8	3	1	4	1	3	36	11	2
	180	8	0	0	0	1	3	26	27	5
		135	90	45	0	-45	-90	-135	180	Center
		Predicted Class

## Sheet: Fig 5A
		Day 0 Confusion Matrix											Day 28 Confusion Matrix											Day 72 Confusion Matrix											Day 78 Confusion Matrix											Day 112 Confusion Matrix
True Class	135	15	3	2	1	0	2	9	19	1		135	9	2	0	2	1	1	20	26	1		135	7	2	1	5	2	1	15	12	0		135	10	2	1	0	1	0	7	7	1		135	2	2	3	0
	90	2	52	7	0	0	0	0	0	0		90	3	55	3	0	0	0	1	0	0		90	5	32	7	1	0	0	1	0	0		90	5	19	4	0	0	0	1	0	0		90	2	16	8	0
	45	1	13	34	1	0	1	0	0	0		45	3	7	49	1	2	0	0	1	0		45	2	9	24	7	3	1	1	0	0		45	2	6	13	3	2	0	1	0	0		45	0	4	10	3
	0	0	0	1	43	17	1	0	0	0		0	0	0	1	31	23	0	1	1	1		0	1	0	5	13	19	1	3	1	0		0	0	0	4	9	11	0	0	1	0		0	0	1	5	12
	-45	0	0	0	12	36	3	4	2	1		-45	0	0	0	8	40	3	8	0	0		-45	0	1	1	9	23	6	4	2	0		-45	1	0	0	4	23	1	1	0	0		-45	1	0	0	2
	-90	0	2	0	0	14	19	22	3	2		-90	2	1	0	1	11	24	23	2	0		-90	2	2	0	2	13	7	14	5	1		-90	0	1	1	3	5	5	17	1	0		-90	1	5	1	3
	-135	3	1	0	1	0	5	35	16	0		-135	1	1	0	0	3	7	54	4	0		-135	3	2	0	0	1	2	33	4	0		-135	2	0	0	3	0	1	16	5	0		-135	1	0	1	0
	180	4	0	0	1	0	1	27	27	2		180	7	0	0	1	2	2	34	12	1		180	2	1	0	1	1	4	29	7	0		180	1	0	0	0	1	1	12	11	0		180	6	0	0	1
		135	90	45	0	-45	-90	-135	180	Center			135	90	45	0	-45	-90	-135	180	Center			135	90	45	0	-45	-90	-135	180	Center			135	90	45	0	-45	-90	-135	180	Center			135	90	45	0
		Predicted Class											Predicted Class											Predicted Class											Predicted Class											Predicted Class
[truncated: 15 more columns]

## Sheet: Fig 5B
		Percent correct									Normalized accuracy									Angular error (°)
Training session day	0	58.7336	55.9838	46.875	53.6364	38.4615	45.2381			0	1	0.953181	0.798095	0.913214	0.654847	0.770225			0	24.9038	27.6157	40.1653	33.6504	50.3617	45.8145
	28	63.6564	59.1667	48.5549	46.875	40.4651	45.2055			28	1.07588	1	0.820646	0.792254	0.683917	0.764036			28	25.0962	27.3441	46.7355	42.8097	63	48.8688
	72	52.0343	44.4215	48.324	51.5556	41.8103	46.789			72	1.07678	0.919242	1	1.06687	0.865208	0.968235			72	30.3846	38.0282	34.5868	38.2301	45	41.1312
	78	44.3956	41.6499	40.9742	41.5929	39.1509	49.5413			78	1.06738	1.00137	0.985125	1	0.941289	1.1911			78	44.6154	49.5272	52.562	34.4469	51.5106	41.5385
	112	39.4004	37.0445	41.716	40.0922	41.1765	44.9541			112	0.956868	0.899653	1.0131	0.973667	1	1.09174			112	52.4038	57.9477	51.8182	50.3761	48.2553	41.1312
	114	41.97	37.9032	38.2022	44.5946	37.8855	46.5753			114	0.901121	0.813805	0.820225	0.957472	0.813423	1			114	49.1346	54.326	48.3471	41.4159	52.2766	36.448
		0	28	72	78	112	114				0	28	72	78	112	114				0	28	72	78	112	114
		Testing session day									Testing session day									Testing session day

[truncated: 25 more sheets: Fig 5C, Fig 5D, Fig 5E, Fig 5F, Fig 6B, Fig 6C, Fig 6D, Fig 7A, Fig 7B, Fig 7C, Fig 7D, Fig S3B, Fig S3C, Fig S3E, Fig S3F, Fig S4, Fig S7, Fig S8A, Fig S8B, Fig S9B …]
